# Supplementary material for: Improvement of Dietary Habits among German Medical Students by Attending a Nationwide Online Lecture Series on Nutrition and Planetary Health (“Eat This!”)
Source: Nutrients. 2023 Jan 22;15(3):580. doi: 10.3390/nu15030580 (PMC9920441; doi:10.3390/nu15030580)
Supplement: Supplementary file 1 [file nutrients-15-00580-s001.zip]

Archive with 1 entries (1 files):
- nutrients-2078172-supplementary.pdf
